# Supplementary material for: Heart Failure, Kidney Function, and Elderly Age, Rather than Levofloxacin Therapy, Are Associated with QTc Prolongation in COVID-19 Patients
Source: J Clin Med. 2025 Jun 5;14(11):4006. doi: 10.3390/jcm14114006 (PMC12156308; doi:10.3390/jcm14114006)
Supplement: Supplementary file 1 [file jcm-14-04006-s001.zip]

Archive with 1 entries (1 files):
- jcm-3682477-supplementary.pdf
